# Supplementary material for: A Transcriptomic Analysis of Tobacco Leaf with the Functional Loss of the Plastid rpoB Operon Caused by TALEN-Mediated Double-Strand Breakage
Source: Plants (Basel). 2022 Oct 26;11(21):2860. doi: 10.3390/plants11212860 (PMC9659210; doi:10.3390/plants11212860)
Supplement: Supplementary file 1 [file plants-11-02860-s001.zip]

Archive with 1 entries (1 files):
- plants-1897333-supplementary.pdf
